# Supplementary material for: Intake of S-Methylmethionine Alters Glucose Metabolism and Hepatic Gene Expression in C57BL/6J High-Fat-Fed Mice
Source: Foods. 2024 Dec 26;14(1):34. doi: 10.3390/foods14010034 (PMC11720019; doi:10.3390/foods14010034)
Supplement: Supplementary file 1 [file foods-14-00034-s001.zip]

Archive with 1 entries (1 files):
- foods-3343699-supplementary.pdf
